# Supplementary material for: Enhancing Competencies and Professional Upskilling of Mobile Healthcare Unit Personnel at the Hellenic National Public Health Organization
Source: Healthcare (Basel). 2025 Jul 15;13(14):1706. doi: 10.3390/healthcare13141706 (PMC12296029; doi:10.3390/healthcare13141706)
Supplement: Supplementary file 1 [file healthcare-13-01706-s001.zip]

Archive with 1 entries (1 files):
- healthcare-3667900-supplementary.pdf
